# Supplementary material for: Flower Species Ingredient Verification Using Orthogonal Molecular Methods
Source: Foods. 2024 Jun 13;13(12):1862. doi: 10.3390/foods13121862 (PMC11203286; doi:10.3390/foods13121862)
Supplement: Supplementary file 1 [file foods-13-01862-s001.zip]

Archive with 1 entries (1 files):
- foods-3029367-supplementary.pdf
